# Supplementary material for: Cross-Species Dissemination of Pandrug-Resistant Acinetobacter baumannii in Humans and Poultry in Egypt: Unveiling Shared Clones, Resistance Mechanisms, and Severe Clinical Outcomes
Source: Microorganisms. 2026 Jun 26;14(7):1409. doi: 10.3390/microorganisms14071409 (PMC13414185; doi:10.3390/microorganisms14071409)
Supplement: Supplementary file 1 [file microorganisms-14-01409-s001.zip]

Archive with 1 entries (1 files):
- microorganisms-4364501-supplementary.pdf
